# Supplementary material for: Exploring Hydrochars from Lignocellulosic Wastes as Secondary Carbon Fuels for Sustainable Steel Production
Source: Materials (Basel). 2023 Oct 5;16(19):6563. doi: 10.3390/ma16196563 (PMC10574071; doi:10.3390/ma16196563)
Supplement: Supplementary file 1 [file materials-16-06563-s001.zip]

Archive with 1 entries (1 files):
- materials-2564037-supplementary.pdf
